# Supplementary material for: Phylogenetic relationships, origin and historical biogeography of the genus Sprattus (Clupeiformes: Clupeidae)
Source: PeerJ. 2021 Aug 18;9:e11737. doi: 10.7717/peerj.11737 (PMC8380030; doi:10.7717/peerj.11737)
Supplement: Supplemental Information 4 [file peerj-09-11737-s004.fas]

>Clupea_harengus_GB
ATCCTCCCTTTAATAGCACAACAGAACCACCCCCGGGCCATGGAGGCCAC
AACCAAATACTTCCTTATCCAGGCCACAGCGGCAGCCATAATTCTGTTTG
CTAGCACCACCAATGCATGAGCCTCTGGGCAATGAGATATCACCTACCCC
TCCCACCCAGTGACCGCC-ACCATTACTATGGCGGCCTTGGCCATAAAGA
TTGGGCTAGCCCCAACACACTTCTGACTTCCAGAAGTTCTTCAAGGGGTC
TCCCTTACCACCGGGCTGATTCTATCCACTTGACAAAAACTGGCCCCTTT
TGCA--CTTATTCTTCAAGTAGCAAACTATACCCCTCC-CTACATGTTAA
CGGCCCTGGCCCTCTGCTCGACCCTTGTTGGGGGGTGAGGAGGACTTAAT
CAGACACAGCTACGTAAGATCTTAGCATACTCATCAATCGCACACTTGGG
GTGAATGATTCTAGTCGCTCAAATAGCACCCCAGCTGACGCTAATTGCTT
TAATCACATATATTGTTATGACAACGGCAGCATTCCTCACTCTTAACAAC
ATGGATGCCACTAAAACTGCCACCTTAGCCTCCTCTTGAACTAAGTCCCC
CACTCTGACCGCAATAGCCTGCTTGGTCCTTCTCTCTCTCGGGGGCCTCC
CCCCGCTAACAGGGTTTTTACCTAAGTGGCTTATTCTCCAAGAGGTAACT
AACCAGGGATTTATTCCAACGGCAACTGTTATGGCCCTATCTGCACTGCT
AAGCTTATACTTCTACCTGCGACTCACCTACGCTATGTCCCTCACGCTCT
TTCCCCACACTTTTAATTCTGTAACCCCTTGAACTTAGCCAACCTGGGGC
TCTCCTTGGAGACGACCAGATCTATAATGTTATTGTTACTGCACATGCCT
TCGTAATAATTTTCTTTATAGTAATGCCGATTCTAATTGGAGGGTTTGGA
AACTGACTAATTCCTCTTATGATCGGGGCGCCAGATATGGCATTCCCTCG
AATAAACAATATGAGCTTCTGACTACTTCCCCCCTCATTCCTCCTACTAC
TAGCCTCCTCCGGAGTTGAAGCCGGGGCGGGGACCGGGTGAACGGTATAT
CCTCCTCTGTCAGGAAATCTGGCCCATGCAGGAGCATCAGTTGACCTAAC
CATTTTTTCACTTCATCTAGCAGGTATTTCCTCTATTCTAGGGGCCATTA
ATTTCATTACCACAATTATTAATATGAAACCACCCGCAATCTCACAATAC
CAAACGCCTCTGTTTGTCTGATCCGTTCTTGTTACAGCTGTTCTACTTCT
TCTATCGCTGCCTGTGCTAGCTGCCGGAATTACAATGCTTCTTACAGATC
GAAACCTAAACACCACCTTCTTCGACCCAGCAGGAGGGGGAGACCCAATT
CTTTACCAACACCTA-TGAGCCTAATCATAGTAGTTTTGGCAATTACACT
TATC-CTCTCCATTATCTTGGTGACTGTGTCATTTTGACTCCCTCAGATA
ACCCCGGACGCAGAAAAATTATCCCCCTATGAGTGCGGTTTTGACCCCCG
AGGGTCTGCCCGTATGCCCTTCTCCTTGCGATTCTTTCTAGTAGCAATCT
TATTTCTGTTGTTTGACCTGGAAATTGCCCTACTACTTCCCCTCCCCTGA
GCCTACCAACTAGACAACCCAGTGATGACCGTCGTGTGAGCCGGCGCTGT
ACTCGCCCTCCTAACACTGGGCCTAGTTTATGAATGACTTCAAGGAGGCC
TTGAATGAGCCGAAT-CATCATTCTTCTTCATCTGCATTTATGCACATAT
CGCCCGAGGACTATACTACGGATCATACCTTTACAAGGAAACATGAACCA
TCGGGGTCGTCCTTCTCCTTCTAGTTATGATAACTGCCTTTGTAGGATAC
GTCCTACCGTGGGGGCAAATGTCATTCTGAGGGGCCACTGTCATTACTAA
CCTAATATCAGCCGTTCCCTATGTAGGTAACGCACTAGTTCAATGAATTT
GAGGGGGGTTTTCTGTAGACAACGCTACTTTGACCCGATTCTTCGCCTTC
CATTTCCTATTCCCATTTGTGATTGCAGGGGCTACTATTCTCCACCTTCT
GTTCCTCCACGAAACGGGATCAAACAACCCGGCAGGACTTAACTCAGACT
CTGATAAAATCTCCTTCCACCCGTACTATGTACAGTG-TTACATTTTAGC
ACCCATCCCCATATGTATAGTAACATACATATGGGGTTATAG-TACACG-
TATATATTATTATACATGTACCTAT-GTATTAATACATA-TGTGTTTAAC
TATACATATACCTATGGTATTAATACAT-CTATGTATTAACACCATACGC
TAAAATT-------------------------------------------
---------------------------------ACCCTATCAGGAAAT--
TTATTAAGTGAAGAAATACATCGA-CA-TAATTATAAATCCGAGCCCATT
--ATTAAGATCACCTGATAAATAG--------AATAATCCCC--ATAACT
TCTTTAAACCAGTTTCCATGCGTTACTCAA-TATTAATCGGTAACTCAAA
CGATT-ACCCAATAAGAACCGACCAACCAAATTGAGTTAAGGCATATCAT
GAATGATAAGGGTCAGGGACACAAATC-GTGGGGGTTACACAGAATGAAT
TATTACTGGCATCTGG--TTCCTATTTCAGGG-CCACA-CAGTCCTTTTC
CCTCCCCTGGTGAACTATATCTTACATAGGTTAATGGTAGTGTACTAATG
GTTCTTTACCCACCATGCCGAGCGTTCACTT--AAATGCATTTGGTATTT
TTTTCTGGGG-TCACTTTCACTTTGCATTTGACGA-GTCCTTCCTATTGT
TAACTAATAAGGGAGCACA-TTTCCTTGCTTGAACGTAATATAGCTTCAA
TACTTCATCAACATTGATAGAAGAGTTGCATAAACT-TATCTAGTGCATA
AGGTATCAATCTTAACTCCAAATACTCCTACTGTAGTGTCCCCCCCTGGC
TT---TTAAAAGATTTTTTCGCGCGACAAACCCCCCTACCCCCCT--ACG
CTGGTCGAATCTTATTATTTC-TGTCAAACCCCAAAAGC-AGAGAAGGCT
CGACTAGCGT-ATTCAACGAGTT-TCGGTGTGTGTTG---TGTA-TACAG
TGTCACAAAAA--AGCGTTATTATATA-
>Clupea_pallasii_GB
ATCCTCCCTTTAATAGCACAACAGAATCACCCCCGGGCCATGGAGGCCAC
AACCAAATACTTCCTTATCCAGGCCACAGCGGCAGCCATAATTCTCTTTG
CTAGCACCACCAATGCGTGAGCCTCTGGACAATGAGATATCACCTACCCC
TCCCACCCAGTGACCGCC-ACCATTACTATGGCAGCCTTAGCCATAAAGA
TTGGGCTAGCCCCAACACACTTCTGACTTCCAGAAGTTCTCCAAGGGGTC
TCCCTTACCACCGGGCTGATTCTATCCACTTGACAAAAACTGGCCCCTTT
TGCG--CTTATTCTTCAAGTAGCAAACTATACCCCTCC-TTATATGTTGA
CGGCCCTAGCCCTCTGCTCGACCCTTGTTGGGGGATGAGGAGGACTTAAT
CAGACACAGCTGCGTAAGATCTTAGCATACTCATCAATCGCACACTTGGG
GTGGATGATTCTGGTCGCTCAAATAGCACCCCAGCTGACGCTGATTGCTT
TAATCACATATATTGTTATGACAACGGCAGCGTTCCTCACTCTTAACAAC
ATGGATGCCACTAAAACTGTCACCTTAGCCTCCTCTTGAACTAAATCCCC
CACTCTGACCGCGATGGCCTGCTTGGTTCTTCTCTCTCTGGGAGGCCTCC
CCCCGCTAACAGGGTTTCTACCTAAGTGGCTTATTCTCCAGGAGGTAACC
AACCAAGGATTTATTCCAACAGCAACTGTTATGGCCCTATCTGCGCTGCT
AAGCTTATATTTCTACCTACGACTCACCTACGCTATGTCCCTTACGCTCT
TCCCCCACACTTTTAATTCTGTAACCCCTTGAACTTAGCCAACCTGGGGC
CCTCCTTGGAGACGACCAGATCTATAATGTTATTGTTACTGCACATGCCT
TCGTAATAATTTTCTTTATAGTAATGCCGATTCTAATTGGAGGGTTTGGA
AACTGACTAATTCCTCTTATGATCGGAGCGCCAGATATGGCATTCCCTCG
AATAAACAACATGAGCTTCTGACTACTTCCCCCCTCATTCCTCCTACTCC
TAGCCTCCTCCGGAGTTGAAGCCGGGGCGGGAACCGGGTGAACGGTATAT
CCTCCTCTGTCAGGTAATCTGGCCCACGCAGGAGCATCAGTTGACCTAAC
CATTTTTTCACTTCATCTAGCAGGTATTTCCTCTATTCTAGGGGCCATCA
ATTTCATTACCACAATTATTAATATGAAACCACCCGCAATCTCACAATAC
CAAACGCCTCTGTTTGTCTGATCCGTTCTTGTTACAGCTGTTCTGCTTCT
TCTATCGCTGCCTGTGCTAGCTGCCGGAATTACAATGCTTCTTACAGATC
GAAACCTAAACACCACCTTCTTCGACCCAGCAGGAGGGGGAGACCCAATT
CTTTACCAACACCTA-TGAGCCTAATCATAGTAGTTTTGGCAATTACACT
TATC-CTCTCCATTATCTTAGTGATCGTGTCATTTTGACTCCCTCAGATA
ACCCCGGACGCAGAAAAATTATCCCCCTATGAGTGCGGTTTTGACCCCCG
AGGATCTGCCCGTATGCCCTTCTCCTTACGATTCTTTCTAGTGGCAATCT
TATTTCTGTTGTTTGACCTGGAAATTGCCCTGCTACTTCCCCTTCCCTGA
GCCTACCAACTAGACAATCCAGTAATAACCGTCGTATGAGCCGGCGCTGT
ACTCGCCCTTCTAACACTGGGCCTAGTTTATGAATGACTTCAAGGAGGCC
TTGAATGAGCCGAAT-CATCATTCTTCTTCATCTGCATTTATGCACATAT
CGCCCGAGGACTATACTACGGATCATACCTTTACAAGGAAACATGAACCA
TTGGGGTCGTCCTTCTCCTTCTAGTTATGATAACTGCCTTTGTAGGATAC
GTCCTACCATGAGGGCAAATGTCATTCTGAGGGGCCACTGTCATTACTAA
CCTAATATCCGCCGTTCCGTATGTAGGTAACGCACTAGTTCAGTGAATTT
GAGGGGGATTTTCTGTAGACAACGCTACTTTAACCCGATTCTTCGCCTTC
CATTTCCTATTCCCATTTGTGATTGCAGGAGCTACTATTCTCCATCTTCT
GTTCCTCCACGAAACAGGATCAAACAACCCGGCAGGACTTAACTCCGACT
CTGATAAAATCTCGTTCCACCCGTACTATGTACAGTG-TTACACTTTAGC
ACTAATCCCCATATGTATAATAGAATACATATGGGGGTATAG-CACATG-
TGTGTATTATTATACATGTACCTAT-GTATTGATACATG-GATGTATAAC
TATGCATATACCTATGGTATTAGTACAT-CTATGTATTATCACCATACGC
TGAAATT-------------------------------------------
---------------------------------ACCCTATCAGGAAAT--
TGATTAAGTGAAGAAATACATCGA-CA-TAATTATAAATCCGAGCTCATC
--ATTAAAATCACCTGATAAATAG--------AATAATCCCC--ATAACT
TCTTTAAACCAGTTTCCATGCGTTACTCAA-TACTGATCGGTAACTCAAA
CGATT-ACCCAATAAGAACCGACCAACCAAATTGAGTTAAGGCATATCAT
GAATGATAAGGGTCAGGGACACAAATC-GTGGGGGTTACACAGAATGAAT
TATTACTGGCATCTGG--TTCCTATTTCAGGG-CCATA-CAGTCCTTTTC
CCTCCCCTGGTGAACTATATCTTACATAGGTTAATGGTAGTGTACTAATG
GTTCTTTACCCACCATGCCGAGCGTTCACTT--AAATGCATTTGGTATTT
TTTTCTGGGG-TCACTTTCACTTTGCATTTGACGA-GTCCTTCCTATTGT
TAACTAATAAGGGAGCACA-TTTCCTTGCTTGAACGTAATATAGCTTCAA
TACTTCATCAACATTGATAGAAGACTTGCATAAACT-TATCTAGTGCATA
AGGTATCAATCTTAACTCCAAATACTCCTACTGTAGTGTCCCCCCCTGGC
TT---TTAAAAGATTTTTTCGCGCGACAAACCCCCCTACCCCCCT--ACG
CTGGTCGAATCTTATTATTTC-TGTCAAACCCCAAAAGC-AGAGAAGGCT
CGACTAGCGT-ATTCAACGAGTT-TCGGTGTGTGTTG---TGTA-TACAG
TGTCACAAAAA--AGCGTTATTATATA-
>Ehirava_fluviatilis_GB
ATTATTCCACTAATAGCCCAACAACACCACCCACGAGCTGTAGAAGCCAC
AACAAAATACTTCCTCACACAAGCGACCGCCTCAGCTGTTCTTTTATTTG
CATGCACCATCAATGCATGAGAGACAGGAAACTGATCCGTACTATATATA
CAGGACCCTATTGCTAT-TAACATAGCTATCATGGCCATTGCACTTAAAA
TGGGCCTAGCACCTGTACACTTTTGACTCCCTGAAGTACTACAAGGAATT
TCACTTACTACTGGGCTAATTCTCTCTACATGACAAAAACTTGCCCCATT
TATTGTCTTATTGAACA--TCACAAAAGAATCCTACCCTCCAC-TCCTCA
TAGTTCTAGCTGTATTATCAGTAATCGTAGGAGGATGGGGAGGCCTTAAC
CAAACCCAAGTACGAAAAATTCTAGCATACTCATCCATCGCTCACTTAGG
ATGAATGATTCTGGTTATTCATATAGCCCCTAAAATAGCTATCATGGCTA
TACTTGTCTACATTACAATAACAACCGCAACTTTCCTTACCCTAAAAAAA
ACAAATGCTACCAACATCGCCACTTTAACCCTAGGATGAACTAAAGCCCC
CGCTCTTACCGCCCTAGCATGCCTAGCCCTCCTCTCCCTAGGAGGACTTC
CCCCACTAACCGGATTCTTACCTAAATGATATATCCTCCAAGAAGTAACA
ACCCAAGGCTTCCTTCTAATTGCAACAGTAGTAGCCCTAGGTGCACTACT
TAGCCTATACTTTTATCTTCGCCTAACATATGCTATAACCCTTACCTTGT
CCCCACACCCCTCAATCTCCTCTACCCCCTGAACTAAGCCAACCTGGTGC
CCTTTTAGGGGATGATCAGATTTACAATGTTATCGTCACTGCACACGCTT
TTGTGATGATTTTCTTTATAGTAATACCAATTCTGATTGGAGGATTTGGA
AACTGATTAGTCCCCCTGATAATTGGAGCACCCGATATAGCATTCCCTCG
AATAAATAACATAAGCTTCTGACTCCTACCCCCTTCATTCCTTCTTCTCC
TAGCTTCTTCTGCAGTTGAAGCGGGGGCAGGAACAGGATGAACAGTCTAC
CCCCCTCTTGCAGGAAATTTAGCCCATGCAGGAGCATCTGTAGACCTAAC
TATTTTCTCCCTCCACCTAGCAGGGATTTCTTCAATTCTTGGAGCAATTA
ATTTTATTACTACAATTATTAACATGAAACCCCCAGCAATCTCCCAGTAT
CAGACCCCTCTATTTGTATGAGCTGTTCTTGTTACAGCAGTCCTTCTACT
TTTATCCCTACCGGTTCTGGCTGCTGGAATTACTATGCTTCTAACAGACC
GAAATCTAAATACAACCTTCTTTGACCCGGCAGGAGGGGGAGACCCAATT
CTTTATCAACATCTC-TGAGCTTACTTATATCAATCATAACAATTACTGC
-CGCACTATCCTGCATTCTAGTCGTAGTTTCCTTCTGACTTCCTCAAATA
AACCCAGACTCAGAAAAACTTTCACCCTACGAATGTGGATTTGACCCCCT
AGGATCCGCTCGTCTACCTTTCTCCCTTCGATTCTTTCTAGTAGCCATCC
TGTTTTTACTATTTGACCTAGAAATTGCCCTTCTTCTTCCTCTCCCCTGA
GCTAATCAACTAGAAAACCCCCTAAACACCCTCTCCTTAGCCTCTGCAAT
TCTTATCCTTCTTACACTAGGACTAGCCTACGAATGAACACAAGGAGGCC
TAGAATGAGCAGAAT-CTTCTTTCTTCTTCATCTGCATCTACGCCCATAT
CGCTCGAGGTCTTTACTATGGCTCTTATCTTTACAAAGAAACTTGAAATA
TTGGTGTAGTCCTTCTTCTTCTTGTAATAATGACTGCCTTTGTTGGCTAT
GTCCTTCCATGAGGACAAATATCATTCTGAGGAGCAACAGTAATTACTAA
CCTTATATCAGCAGTCCCATATGTAGGAAATATACTAGTACAATGAATTT
GAGGTGGCTTCTCCGTAGATAACGCCACGCTCACCCGGTTCTTTGCCTTC
CACTTCCTATTCCCATTTGTAATTGCAGCAGTTACAATTCTTCACCTACT
TTTCCTTCATGAAACAGGATCAAATAATCCAGCAGGACTAAACTCAGATG
CAGACAAAATCTCTTTCCACCCATACTATAAATACAT-ATATGTATTATA
TTACAT------------------ATATGTAC-----TATAT-TACATAT
TATGCATAATATTACATATA--TGTAATATA-ATACATATTATGTATTAT
ATTACATATA--TATGGGTTAAATATATAATATGCTTTATTTGAATTAAA
TGGTTTTAAGATA--------AAAATTAAGAATACATCGAGGTTTAAATA
ATAATTAACAAGGATTCCCCAAAAAAATTTTTAAACCTAACGAGAAATAC
TATATAAAAGTTGGTGTATACTAATCAGTACTTTCAAGACTCTTGTCCAT
CCTCCACATT-------TTAATGT--------TATAATTCCCCACTAAAT
TCATAAACCCA-TTTCCATGCGTTATTATA-TAATTATCGGTA-CGACTT
TAATTTGCACAGTAAGAGACCACCAACCAGCTTAAATAAATGTACAGCAT
GATTGAT-AAGATCACGGACAAAAATT-GTGGGGGTTTCACATGGTGAAC
TATTCCTGGCATTTGG--TTCCTTTTTCAGGG-CAATA-AATTTATATTT
ACCCATAAATTGGTTTA-AGCTTGCATAAGTTAATGGTAGAGTACATATA
GTCCTTTACCCACCATGCCGAGCGTTCACTT--ATATGCATTTGGTATTT
TTTTTTCCGC-TTACTTTCACTTGGCATTTGGCGA-ATCCTTCCTAATGT
TACTCGTCACGGTTGAACATTTTCCTTGCGAGAAATTTCCCATAGTGTAG
TACTTCATTAGCATTCATAAAAGAATTGCATAAGTGATATCAAGTGCATA
AACTATCAATTATCAACCCACAAATTCCTATTATTCTGCCCCCCTCTTTA
CTAAACCAGGAGAAAGCTTCGCGCGACAAACCCCCTTTCCCCCTTAAACG
CCCCGATCACCTTAATAATTCATGTCAAACCCCAAAACCATGATAAGGCT
CGATTGACGC-TCTCAACGAGTTGCAAGTATGTGTTG-TGTGTA-TATAA
TGATGCAAAAACGCACACCATTGTGTAC
>Ethmidium_maculatum_GB
ATCATTCCATTAATGGCCCAGAAACACCATCCCCGGGCCGTGGAAGCAAC
AACCAAATACTTCCTAACCCAGGCTACAGCTGCGGCCATAATCCTATTCG
CTAGTACTACCAATGCATGAATCTACGGCCAATGAGATATTACCCAACTA
TCGCACCCTAT-TGCCTCTGCCATTGCCATAGCAGCCCTGGCATTAAAGA
TCGGACTGGCTCCCATACATTTTTGACTCCCAGAGGTCCTCCAGGGAATT
ACTCTGACTGCCGGCCTAGTCCTATCCACCTGACAGAAGCTAGCCCCATT
CGCA--CTTATTCTCCAAGTAGCGAACAACACCCACCC-ACTTATGCTCA
CAACACTAGCAGTCTGCTCAACCCTGGTCGGAGGGTGAGGAGGGCTCAAC
CAAACCCAGCTCCGTAAGATCCTGGCGTACTCATCAATCGCCCACCTAGG
ATGGATAATTCTAGTGGTCCAAATGGCACCACAAATGACATTGATAGCCC
TAATCACATACATCGTCATGACAACAGCGGCATTCCTCACCCTAGAAAAC
ATGAACTCCACCAAAACTATCACGCTAGCCTCTGCTTGAACCAAAGCCCC
GACCCTGGCGGCACTAACCTGCTTGGTTCTCCTTTCACTTGGAGGGCTCC
CCCCAATAACGGGCTTCATACCCAAGTGACTTATCCTCCAGGAGGTCACC
AACCAAGGATTCCCCCTGACCGCCACCGTGATAGCCCTCACCGCCTTACT
AAGCCTATATTTTTACCTCCGGCTTACCTACACCACAACCCTTACCCTAT
CGCCCTACACCACCAACTCAACCACCCCCTGAACTCAGTCAACCTGGGGC
ACTCCTCGGAGATGACCAGATCTATAATGTTATTGTAACTGCACATGCCT
TTGTAATAATTTTCTTCATAGTAATACCAATCCTAATCGGAGGCTTTGGA
AACTGATTGGTCCCCCTTATGATCGGGGCACCGGACATAGCATTCCCACG
AATGAACAACATGAGCTTCTGACTTCTACCCCCGTCATTCCTTCTCCTAC
TAGCCTCATCTGGGGTAGAAGCCGGAGCAGGAACCGGATGAACGGTATAC
CCCCCTTTAGCGGGAAACCTAGCCCATGCAGGAGCATCAGTTGATCTGAC
TATCTTTTCACTCCACCTAGCTGGTATTTCCTCTATTCTAGGGGCTATTA
ACTTTATTACCACAATCATTAACATGAAACCGCCTGCAATCTCGCAGTAC
CAGACACCTTTATTCGTGTGGTCAGTACTTGTAACGGCAGTACTTCTTCT
TCTTTCACTTCCGGTACTAGCTGCTGGAATTACAATACTTCTCACAGATC
GAAATTTAAACACCACCTTCTTTGACCCGGCAGGAGGGGGAGACCCAATT
CTTTACCAACACCTA-TGAGTTTAATCACAACAATTATGGTAATCGCATC
-CTTGCTATCAGTTATTTTAGTAATCGTGTCATTCTGACTACCCCAAATA
AACCCGGACGCGGAGAAGCTCTCCCCTTACGAATGCGGATTTGACCCCCT
AGGGTCCGCCCGCCTACCTTTCTCCCTCCGGTTCTTTCTGGTAGCAATTC
TATTCCTTCTATTTGACCTAGAAATTGCCTTGCTCCTCCCCCTTCCATGA
GGCTATCAACTGCCCGACCCTTTAATAACCCTCGCATGAGCCGCTATTAT
TCTTATCCTACTTACATTAGGCCTAGTCTATGAATGGATTCAAGGAGGAC
TAGAGTGAGCCGAAT-CATCATTCTTCTTCATCTGCATCTACGCACACAT
CGCCCGAGGTCTTTACTACGGCTCATACCTCTACAAAGAGACATGAAACG
TTGGAGTAGTACTTCTCCTCCTGGTTATAATGACGGCCTTCGTAGGATAC
GTCCTGCCTTGAGGACAAATATCATTCTGAGGGGCCACCGTCATTACTAA
CCTCCTATCTGCCGTCCCATACGTCGGGGAAGCACTAGTACAATGAATTT
GAGGGGGCTTCTCCGTAGATAACGCCACCTTAACCCGGTTCTTTGCTTTC
CACTTCTTGTTTCCATTTGTAATCGCAGGCGCCACTATACTACACCTCCT
TTTCCTTCATGAAACAGGCTCAAACAACCCAGCAGGGCTCAACTCTGACG
CCGACAAAATCTCGTTCCACCCGTACTATGTATA----TTATGCATTATT
ATAC--------------------ATACATATGG---TGTAAATACATCA
TATGTATAATAGTACATACATATATGGTATTAGTGCATTATATGCATAAT
AGTACATATA--TATGGTGTTAATACATTATATGTATAATCCCCATTCAT
ATGTAATTGGAGATACAA-CGTGTAGACGTATATATCTGAATCTAATTAT
AAGCGGTGAAAAACTCAAATATTACGGTACAA-ACCCAACCAAGTAAA--
-TATAACACTAAGGTAGACATAAAGCA-TAGATATAAGGTTCAGAATTAA
--GACAATAGCAGCTGATAAATAG--------AATAATCCCC--ACTACT
CCATGAAAACACTTTCCATGCGTTACTCAA-TATTAATAGGTA-CTCCTT
TACTTAATGTAGTAAGAACCGACCAACCAGCTTAACT-AGCGCATATCAT
GAATGAT-AGGGTCAGGGACAATTATC-GTGGGGGTTTCACAGAGTGAAC
TATTACTGGCATCTGG--TTCCTACTTCAGGGCCCATA-CAAGTCTAGAT
CCTCCCCTCGTGGATTA-ACCTTACATAGGTTAATGGTGAAGTACTAATG
GTTCTTTACCCCACATGCCGAGCGTTCACTT--ATATGCATTTGGTATTT
TTCTCTTCGGGTCACTTTCACTTTGCATTTGACGATATCCTTCCTAATGT
TAACAGACACGGTAGAACA-TTTCCTTGCTTGAAGGTGTTAGAAATGTAA
TACTTTAATAGCATTGACAGAAGAATAACATAAGCGATATCAAGTGCATA
AAGTATAGATCCTTACTCCACACTCCCCCATCATAGTGCCCTCCCCTTCT
TT--TCCTAAGAGATTTTTCGCGCGGTAAACCCCCCTACCCCCT---ACG
CCCTGAGAATCTTATTATTAC-TGCCAAACCCCAAAGGTCAGGAAAGACT
CTACTAACGC-ATTCAACGAGTT-CTGATGTGTGTTGATATATA-TATAG
TGTTGA-AAAATAAATGCTACTCTATA-
>Gilchristella_aestuaria_GB
ATTATTCCCCTTATAGCCCAACAACACCACCCACGGGCCGTAGAAGCAAC
AACAAAATATTTTATTACCCAAGCCACTGCAGCGGCAATAATCTTGTTCG
CCAGCACACTGAACGCTTGAAATACAGGACAATGAGAGATCACACAACTA
TCTGACCCCACCTGCGCCT-CCATCGCTACAACAGCCCTAGCCCTAAAAA
TTGGACTTGCTCCGATGCACTTCTGACTGCCTGAAGTCCTCCAAGGGATT
ACACTGAATACAGGACTAATTCTCTCCACATGGCAAAAACTCGCCCCCTT
CGCA--CTTATTATTCAAGTGGCCGACAATGCCCACCC-ATATTTACTCA
CCGCCTTAGCCGTTTCCTCCACACTAGTCGGAGGATGGGGAGGCCTCAAC
CAAACCCAACTACGAAAAATCCTAGCCTACTCATCAGTTGCCCACCTAGG
GTGAATGATTCTAGTAGCTCAAATAGCCCCTCAAATAACCCTCATAGCCT
TAATCACATACATTGTAATAACTACAGCAGCATTCCTCACTCTTGAAAAG
ACTAACGCAACTAAGATCGTCACCCTAGCCTCAACCTGAACTAAAGCCCC
AACACTCAACGCCCTCACATGTCTAGTACTTCTTTCACTAGGGGGACTTC
CCCCCCTAACGGGGTTTATGCCTAAATGATTTATCCTTCAAGAGGTCACA
AGTCAGGGATTCCCTGCAACTGCAACAGTAATTGCCCTTACAGCCCTCTT
GAGCCTTTACTTCTACCTACGACTCACATACGCGATAACGCTAACACTGT
CTCCCCACCCCACTTCTTCTATTACCCCTTGAACTCAGCCAGCCCGGCGC
CCTTCTAGGGGATGACCAAATCTACAATGTCATCGTTACTGCACATGCTT
TTGTCATGATCTTCTTCATAGTAATGCCAATTTTAATCGGGGGCTTTGGA
AACTGGTTAGTACCACTAATGATCGGGGCACCAGATATGGCATTCCCCCG
AATAAATAACATGAGCTTCTGACTTCTCCCTCCCTCATTCTTACTCCTCC
TCGCATCGTCTGGAGTAGAAGCCGGAGCCGGAACAGGGTGAACAGTCTAT
CCACCACTTGCAGGAAACTTGGCCCATGCCGGAGCATCTGTAGACCTAAC
CATTTTCTCCCTACACCTAGCAGGGATTTCTTCAATTCTTGGGGCTATCA
ACTTTATTACAACAATTATTAACATGAAACCCCCAGCAATTTCACAGTAC
CAAACCCCCCTATTTGTATGAGCTGTTCTTGTTACCGCAGTTCTTCTTCT
GCTCTCCCTCCCAGTGTTAGCTGCTGGAATTACAATACTACTAACAGACC
GAAACCTAAATACGACATTCTTTGACCCGGCAGGAGGAGGAGACCCCATC
CTATATCAACATCTG-TGAGTTTAATTATAACTATCTTTACAATTACAGC
-ACTCCTATCTATTATCCTAGTTGTAGTTTCATTCTGACTCCCCCAGATA
AACCCCGATGCAGAAAAGCTTTCACCATACGAATGTGGATTTGACCCCCT
AGGATCTGCCCGCCTACCTTTCTCCCTCCGATTTTTTCTGGTAGCAATCC
TGTTCCTTTTATTCGACTTAGAAATTGCCCTCCTACTTCCCCTGCCGTGA
GGAAACCAGCTACCCGACCCCCTAACCACAGTCTCCTGAGCTACAGCCAT
CTTAATTTTACTCACCCTGGGCCTAGTGTACGAGTGAATACAGGGGGGCC
TAGAATGGGCTGAAT-CCTCCTTCTTTTTCATCTGCATCTATGCCCACAT
TGCTCGAGGACTTTACTACGGATCCTATCTTTATAAAGAAACATGAAATA
TTGGAGTAGTCCTTCTCCTGTTAGTAATGATGACAGCCTTCGTCGGATAC
GTCCTGCCTTGAGGACAAATATCCTTCTGGGGTGCAACAGTAATCACAAA
CCTGATATCTGCAGTCCCCTATGTCGGGGACATGCTAGTTCAATGAATCT
GAGGGGGATTCTCCGTCGATAACGCAACCCTCACACGATTCTTCGCATTC
CACTTCTTATTCCCATTCGTTATCGCAGGTGTGACCATTCTCCACCTTCT
TTTCCTACATGAAACAGGGTCCAACAACCCAGCAGGATTGAACTCCGACG
CTGATAAGATCTCGTTCCACCCTTACTGTATATACATATTATGTA-TATA
GTACAT------------------ATAT-TATGG---TGTATATACATAT
TATGTAT-ATAGTACATATAT-TATGGTGTATATACATATTATGTAT-AT
AGTACATATAT-TATGGTATATATACATACTATGTATAATAACCATA-AC
TGATATT-------------------------------------------
---------------------------------AAGCACTCAGGAAATA-
CATGAAAACTAAGCTATAC--TAAGTACGGCTCACAAGACTCAAGATCTT
-----------------TAAATATCCAGAGTCCACTGTTCACCTAGAACT
CCATCTAACTA-TCTCCATGCGTTACCTAC-CAAAAATCGGTA-CGACTA
ATAATTGCACAGTAAGAGACCACCAACCAGCTTAAATAAATGTGGAATAT
GAATGAT-AAAATCACGGACAAAAATC-----------------------
--------------------------------------------------
--------------------------------------------------
--------------------------------------------------
--------------------------------------------------
--------------------------------------------------
--------------------------------------------------
--------------------------------------------------
--------------------------------------------------
--------------------------------------------------
--------------------------------------------------
----------------------------
>Hyperlophus_vittatus_GB
ATCATTCCTATAATAGCCCATCAACATCACCCCCGGGCCGTAGAAGCCAC
AACTAAGTATTTTTTGACCCAAGCTACGGCGGCGGCTATAATTCTGTTTG
CCAGCACTACCAACGCATGAATTTTGGGCCAGTGGGATATTACCCAACTA
ACTCATCCAAT-TGCGTCTACAATTGCCATAGCAGCCCTAGCCCTAAAAA
TTGGGCTGGCCCCTATGCACTTCTGGCTCCCAGAGGTCCTTCAAGGAATC
ACCCTTACAACAGGTCTTGTTCTCTCCACCTGGCAAAAGCTAGCTCCTTT
CGCA--TTAATTCTTCAGGTAGCAGGTAATGTCCACCC-CTACCTGCTTA
CTACACTAGCCATTGCCTCCACACTAGTGGGAGGATGAGGAGGGCTCAAC
CAGACCCAGCTTCGCAAGATCCTTGCCTATTCATCCATCGCCCACCTGGG
ATGAATGATTTTGGTAGCCCAAATGGCCCCGCAAATAACCCTGATTGCCC
TTGTGACATACATTGTTATAACAACGGCAGCATTCCTTACTTTGGAAAAT
ATAAATGCCACTAATACCATTACTCTTGCATCCGCATGAACTAAAGCCCC
GACCTTGGCCGCATTAGCCTGCCTGATTCTCCTCTCATTGGGCGGACTGC
CCCCACTTACGGGATTCATACCTAAGTGACTTATTCTGCAAGAGGTCAGC
AACCAGGGATTTACTTTAACCGCAACCGTTATGGCCCTGACGGCCCTGCT
AAGCTTGTACTTTTATTTGCGGCTGACTTATACCATAACTTTGACACTTT
CCCCACAAACCGTTAACACCACAACCCCCTGAACTTAGTCAACCCGGGGC
ACTCCTTGGGGATGATCAAATTTATAACGTAATTGTTACTGCACATGCCT
TCGTAATAATTTTCTTTATAGTAATACCAATTCTGATTGGAGGATTTGGA
AACTGGCTAGTCCCATTAATGATCGGGGCCCCAGATATGGCATTTCCTCG
AATGAATAATATGAGCTTCTGACTCCTTCCTCCTTCTTTCCTTCTCCTTT
TAGCCTCTTCCGGAGTTGAAGCTGGGGCAGGGACCGGATGAACTGTGTAT
CCCCCTCTAGCTGGAAATCTAGCCCACGCCGGAGCATCAGTTGATCTCGC
TATCTTTTCTCTACATCTAGCAGGTATTTCTTCAATCCTTGGGGCTATTA
ATTTTATCACCACAATGATGAACATGAAACCTCCTGCAATTTCACAGTAC
CAGACACCTCTGTTTGTGTGAGCTGTTCTAATTACTGCTGTTCTTCTCCT
GCTCTCCCTTCCAGTCTTAGCTGCAGGAATTACCATGCTTCTCACTGACC
GAAATCTAAATACTACCTTCTTCGACCCGGCAGGGGGAGGAGACCCAATT
CTATACCAACACCTA-TGAGCCTAATTATAACAATTTTAACAATCGC-CT
CACTACTCTCAATTATTCTAGTAATTGTATCATTTTGACTTCCCCAAATA
AACCCCGACGCGGAGAAGCTTTCCCCCTACGAGTGCGGCTTTGATCCCTT
AGGATCCGCCCGACTACCATTCTCCCTGCGATTCTTTCTCGTTGCTATCC
TCTTTCTTCTGTTTGATCTAGAAATTGCACTACTTCTTCCTCTCCCCTGA
GGAAACCAGCTACTTGACCCCCTTATAACCCTCTCTTGAGCTGCTGCTGT
TCTTGTCCTTCTTACCCTTGGTCTTATTTATGAATGACTCCAGGGGGGAC
TCGAATGGGCCGAAT-CATCATTCTTTTTCATTTGCATTTATGCCCACAT
CGCCCGTGGACTCTACTACGGCTCCTACCTGTATAAAGAAACGTGAAACG
TTGGAGTAGTGCTTTTGCTATTAACTATGATGACAGCTTTCGTAGGATAT
GTCCTACCCTGAGGACAAATGTCCTTCTGAGGAGCCACAGTTATTACTAA
CCTCCTATCTGCCGTCCCATACGTAGGAGAAGTCTTAGTTCAGTGGATCT
GGGGAGGATTCTCCGTAGATAACGCCACACTGACCCGGTTCTTCGCCTTC
CACTTCCTATTTCCATTCGTGATTGCAGCCGCTACGGTGATTCACCTATT
ATTCCTCCACGAAACGGGATCTAATAACCCAGTAGGTCTTAACTCAGATG
CTGACAAAATTGCATTCCACCCCTACTATGTATA----TAGTGCTTTATT
ATAC--------------------ATATATATGG---TGTTAATACATAA
TATGCATTATAGTACATATGTATATGGTGTATATGCATATTATGCAT-AT
TATACATATATATATGGTTTAAATACACTATATGTATAATCCCCATTCAT
ATGTAATATTTAATACAATCGCTTAGTAGTAACTTAATGAATCTTAGTTA
CAAAATTG--AAGTTTAAAAAATATTTTTTTTAAACTTACCAAGTAAA--
-AATATTAATAAGGTAGACATATACCA-TACATTTAAGGTTCAGGATAAT
--AGAAAATTAACCCGATAAATAG--------AATAGTCCCC--ATTACT
CCATCATAACATTTTCTATGCGTTACTCAAGCATTACTCGGTA-CTCCTA
ATATTAATGTAGTAAGAAACCACCAACCAGTTTAAATAATTGCATATCAT
GAATGAT-AGGGTCAGGGACAACCGACTGTGGGGGTTTCACAAAATGAAC
TATTACTGGCATCTGG--TTCCTATTTCAGGG-TCACA-CTGATCATAAT
CCTCCCCTCTTGAATTAT-CCTGACATAGGTTAATGGTGAAGTATCGACT
CCTCTTTACCCACCATGCCGGGCGTTCACTCTAATGTGCATTTGGTATTT
TTTTTTTCGGATAACTTTCACTTGGCATCTGACGA-GTCCTTCCTAATGT
TAACTGATAAGGTTGAACA-TTTCCTTGATTGAGC-TGTACCCGGTGTAG
ACCTTCACAATCATTAATCGAAGAATTGCATAAGTGATATCAAGAGCATA
AACTATCTTTATCTACTCCACAAATCCCTATTATAGTGCCCCCTCTCCTC
CC-------GGAAAGTT---GCGCGTTTAAACCCCCTTACCCCCT--ACG
CCCAAAGAGTCTTGTTGTTCC-TGTCAAACCCCAAAACCCAGGAAAGTCT
CAGTCGGCGC-CTTCAACAAGTT-CTGATATGTGTTG--GTATA-TACAT
TGTTACAAAAA--CATGTTACTGTATA-
>Potamalosa_richmondia_GB
ATCATCCCCATGATAGCCCACCAACACCACCCACGGGCCGTAGAAGCCAC
AACCAAATACTTCCTTACTCAAGCCACGGCAGCAGCCATAATCCTATTTG
CTAGCACCACCAACGCATGAATCTTGGGCCAGTGAGACATTACCCAACTA
ACCCACCCAAT-CGCCTCCACTATCGCTATAGCAGCCCTAGCCCTAAAAA
TTGGACTAGCCCCTATACATTTCTGACTACCAGAGGTCCTTCAAGGAATT
ACTCTCACTACCGGCCTGGTCCTATCAACATGACAAAAACTAGCCCCATT
CGCA--CTCATTCTACAAGTAGCAAACAACGTCCACCC-ATACATGCTCA
CAACACTGGCAGTATCCTCAACCCTAATCGGCGGATGAGGAGGCCTAAAT
CAAACCCAACTCCGTAAAATCCTAGCCTACTCATCAATCGCCCACCTAGG
ATGAATAATCTTAGTAGCCCAAATAGCCCCACAAATGACATTAATTGCTC
TAGTAACCTACATCATTATAACAACAGCAGCATTTCTTACTTTAGAAAAC
ATAAGTGCTACCAATACTATTACCCTAGCCTCTGCATGAACCAAGGCTCC
AACCCTTACCGCACTAGCCTGCCTAACCCTCCTATCCCTAGGGGGACTAC
CCCCACTAACAGGGTTTATACCTAAATGACTTATTCTCCAAGAAATTAGC
AATCAAGGGTTTCCTCTAACTGCTACTGTCATGGCCCTCACTGCCCTACT
AAGCTTATACTTCTACCTACGACTAACCTATACTATAACCCTCACCCTCT
CCCCCCAAACCATCAACACAGCAACCCCCTGAACTCAGCCAACCTGGGGC
CCTTCTCGGAGATGATCAAATTTATAACGTTATCGTTACTGCGCACGCCT
TCGTGATAATTTTCTTTATAGTAATGCCAATCTTAATTGGGGGCTTTGGA
AACTGACTGGTCCCACTAATGATCGGGGCACCAGACATGGCATTTCCTCG
GATAAACAACATAAGCTTCTGACTTCTTCCTCCATCCTTTCTCCTTCTTT
TAGCCTCTTCCGGGGTTGAGGCCGGAGCGGGGACCGGGTGAACCGTATAT
CCTCCTTTAGCAGGAAACCTAGCTCATGCCGGAGCATCCGTTGACCTAAC
CATTTTCTCTCTACACTTAGCGGGGATCTCCTCTATTCTAGGGGCCATCA
ATTTTATTACTACAATAATCAACATGAAACCACCTGCAATCTCACAATAC
CAGACACCACTATTCGTCTGAGCTGTTTTTGTAACCGCTGTGCTTCTCCT
TTTATCTCTCCCAGTACTAGCCGCCGGAATTACTATGCTCCTCACCGATC
GAAACCTTAACACCACTTTCTTTGACCCAGCAGGAGGGGGAGACCCAATT
CTTTACCAACACCTA-TGAGCTTAATTATAACAATTCTAACAATTTC-AT
CCTTACTTTCAGTCATCCTGGTAATCGTATCATTTTGACTTCCTCAAATA
AACCCAGACGCAGAGAAGCTTTCCCCCTATGAATGCGGCTTTGACCCTCT
TGGATCTGCCCGACTACCATTTTCCCTGCGGTTCTTTCTTGTAGCAATCC
TTTTCCTCTTATTTGACCTAGAAATTGCACTTCTACTCCCCCTTCCCTGA
GGAAATCAACTACTTGACCCCTTGATAACTCTCACCTGAGCCGCTGCCGT
TCTTGTGCTTCTTACACTAGGTCTAATCTACGAGTGACTACAAGGAGGAC
TTGAATGAGCCGAAT-CATCATTCTTCTTTATCTGTATTTATGCCCACAT
CGCCCGAGGACTATATTATGGATCCTATCTTTATAAAGAGACATGAAACA
TTGGCGTCGTACTTCTACTCTTGACTATGATAACAGCCTTCGTAGGGTAT
GTTCTGCCCTGAGGACAAATATCCTTTTGAGGTGCAACAGTTATTACTAA
CCTCCTATCTGCCGTCCCCTACGTAGGAGAAGTATTAGTTCAATGAATTT
GAGGCGGATTTTCCGTAGATAACGCTACCCTAACTCGATTTTTCGCCTTC
CACTTCCTGTTCCCATTCGTAATCGCAGCCGCCACCGTCATTCACCTACT
TTTCCTCCACGAAACAGGGTCAAACAACCCGGTTGGGTTAAACTCAGATG
CCGATAAAATTGCATTCCACCCATACTATGTATA----TTATGCTTTATT
ATACAT------------------ATATATATGG---TGTATATACATAA
TATGTATTATAGTACATATATATATGGTGTATATACATATTATGCAT-AT
TATACATATATATATGGTGTTAATACATTATATGTATAATCCCCATTCAT
ATTCAGT-CTATACATAATTGCTTAATAGTATATTCCTGAATCTAAATTA
CTGAAAATGAAAATACCCCCACTCTGACTTTT-AAACAAACAGGTAAA--
-AATAGAAAGAAGGTAGGCATAAACCA-TATAAATAAGATTCAGAATAAC
--ATTAAATACACTTGATAAATAG--------AATAGTCCTC--ATTACT
CCATCAAACCATTTTCTATGCGTTACTCAAGCATTACTCGGTA-CTTCTA
AGATTAATGTAGTAAGAAACCACCAACCAGTTTAGTTAAATGCATATCAT
GAATGAT-AGAATCAGGGACAACCGTCGTGGGGGGTTTCACAAAATGAAC
TATTACTGGCATCTGGGTTCCCTATTTCAGGG-TCATATTAATTCTTAAT
CCTCCCCACTTGAATTAT-CCTTACATAGGTTAATGGTGAAGTACCAACT
CCTCTTTACCCCCCATGCCGGGCGTTCACTCTAATGGGCATTTGGTATTT
TTTTTTCCGT-TCCCTTTCACTTTGCATTTGACGA-ATCCTTCCTAATGT
TAACTAACAAGGTTGAACA-TTTCCTTGCTTGACC--ATTATAAATGTAG
ACCTTCAAAAGCATTAACCAAATAACCACATAAGTGATATCAGGTGCATA
AAGTACCAATACTTACTCCACACATCCCTGTTATAGTGCCCCCTTTCCTT
CC-------AGAAAGTT---GCGCGATCAAACCCCCTTACCCCCT--ACG
CCCAAAGAGTCTTATTATTCC-TGTCAAACCCCGAAACCCAGGAAAGACT
CAGCCGACGC-CTTCAACAAGTT-CTGATATGTGTTG--GTATA-TATAT
TGTTACAAAAA--AATGTTACTGTATA-
>Sprattus_fuegensis_Sfu7
ATCCTTCCTTTAATAGCCCAACAAAACCACCCCCGAGCCATAGAAGCCAC
GACTAAATATTTCCTTATTCAGGCCACGGCTGCAGCCATGATTTTGTTCG
CCAGCACTTCCAGTGCATGGGCCTCTGGGCAGTGGGATATCACTTACCCG
TCCCACCCAGTGACCGCC-ACAATTACCATGGGAGCCCTGGCCATAAAGA
TTGGGTTGGCCCCCATGCACTTCTGACTCCCAGAGGTCCTTCAAGGGGTG
TCCCTCAACACTGGTCTTCTTCTCTCCACCTGGCAAAAACTGGCCCCCTT
TGCA--CTCATCCTACAAGTGGCCGACTACGCACACCC-GTACATGCTCA
CGGCCTTGGCTCTATCCTCCACCCTTGTGGGCGGATGAGGCGGGCTTAAT
CAGACACAACTGCGCAAGATTCTAGCGTACTCATCCATCGCCCACTTAGG
GTGGATAATTCTAGTCGCCCAAATGGCGCCCCAGCTGACCCTGATTGCCT
TAATTACATATATCGTTATGACAGCAGCGGCTTTCCTTACCCTTAATAAC
ATAGATGCCACCAAGACTGTTACGCTAGCCTCCTCTTGGACCAAATCCCC
GGCCCTAGCCGCAATGGCTTGCTTGATTCTTCTCTCCCTGGGAGGCCTCC
CACCGCTAACTGGCTTCATGCCCAAATGATTGATTCTCCAGGAAGTAACT
AGCCAGGGGTTTATCCCCACGGCGACCATCATGGCCCTCTCCGCACTATT
AAGCCTTTATTTCTACCTCCGACTTACCTACGCCATGTCCCTCACCCTCT
TTCCCCACACCTTTAACTCGGTTACCCCCTGAGCTAAGCCAGCCTGGAGC
CCTTCTTGGAGATGACCAGATCTACAATGTTATCGTTACTGCACATGCCT
TCGTAATAATTTTCTTTATAGTAATACCGATTCTAATTGGGGGATTCGGA
AACTGACTAGTCCCTCTAATGATCGGGGCGCCAGACATGGCATTCCCCCG
AATGAACAACATGAGCTTCTGACTCCTACCTCCCTCATTCCTTCTTCTCT
TGTCATCCTCTGGAGTTGAAGCGGGGGCAGGAACCGGGTGAACAGTATAC
CCGCCTCTATCTGGTAACCTAGCGCACGCCGGGGCATCAGTTGATCTAAC
TATTTTCTCACTTCATCTAGCGGGTATTTCATCTATTTTAGGAGCCATTA
ATTTCATTACCACAATTATTAATATGAAACCGCCAGCAATTTCACAGTAC
CAAACTCCCCTGTTTGTATGGTCTGTACTTGTAACAGCTGTTCTACTTCT
CCTATCGCTTCCGGTCCTAGCTGCTGGTATTACAATACTTCTCACAGATC
GAAATCTAAACACCACCTTCTTCGACCCCGCAGGAGGGGGAGACCCGATT
CTATATCAACATCTA-TGAGCCTAATCATGGTAATTTTGGCAATCACGCT
TATC-CTATCCATTATCCTAGTGATCGTGTCATTTTGACTCCCTCAAATG
ACACCAGACGCAGAGAAACTATCCCCATACGAATGCGGATTTGACCCCCG
GGGTTCGGCCCGAATGCCCTTCTCCCTGCGGTTTTTCCTTGTAGCAATCT
TGTTCCTACTATTTGACCTGGAAATTGCCCTGCTTCTTCCCCTTCCGTGA
GCTTACCAGCTAGACGTCCCCACCACAACTGTTATATGGGCCGGCGCCGT
ACTAGCCCTCCTGACACTTGGGCTAGTTTATGAATGACTCCAAGGAGGCC
TTGAATGAGCCGAAT-CATCATTCTTTTTTATCTGCATCTATGCACACAT
TGCCCGAGGCCTCTACTACGGATCGTACCTATACAAGGAAACGTGAACTA
TTGGAGTCGTCCTTCTACTTCTAGTCATGGTCACGGCTTTCGTAGGATAC
GTCCTACCCTGAGGACAAATGTCGTTCTGAGGGGCCACTGTCATTACTAA
TCTTATGTCAGCCGTTCCTTATGTAGGGAGCGAGCTAGTTCAGTGAATTT
GAGGGGGATTTTCGGTAGATAATGCTACTCTGACCCGATTCTTCGCCTTC
CACTTCCTATTCCCCTTTGTAATCGCTGGTGCTACTGTTCTACACCTTCT
CTTCCTACACGAGACTGGATCCAACAACCCAGCCGGCCTTAATTCGGACT
CTGACAAGATTTCGTTCCATCCATACTTTGTATATAT-CTATGCATTATC
ATACAT------------------ATATATATGG---TGTAGGTACATA-
TATGTATTATCATACATACA--TATTATGTAGGTACATA-TATGTATTAT
CATACATA----TATGGTATATATACAT-GTATGTATAATCACCATACGA
TTATATT-------------------------------------------
---------------------------------AACCTAACAGGTAAT--
TACCTAGAATAAGAAATACATGGG-CA-CCAACATAAGACTCACCCCAGT
TAATGAAGGTCAACCGGTAAATAG--------CGTAATCCCC--ATAACT
CCATTAAACCATTTCCTATGCGTTACCCAA-CAAAAATCGGCC-CTCACA
TACTTAATGTAGTAAGAAACCACCAACCAGCTTGAGTAATTGAATATCAT
GCATGATAAGGGTCAGGGACACAAATC-GTGGGGGTTTCACAGAATGAAC
TATTACTGGCATCTGG--TTCCTATTTCAGGG-CCATA-CGTTCCTTCTC
CCTCACACTGTGAACTATACCTGACATAAGTTAATGGTGGAGTACTAACG
ACTCGTTACCCACCAAGCCTGGCGTTCACTT--ATATGCATTTGGTATTT
TTTTTTTGGGATCACTTTCACTTTGCATTTGACGA-TTCCTTCCTAATGT
TAACTGATAAGGTTGAACA-TTTTCTTGCTTAAACTTATCCACGTTCCAA
TACTTCATCAACATTGACAGAAGACTTGCATAAACT-TATCTAGTGCATA
ACGTATCGTCCTCTACTCCACACACCCCTGTTACAGTGTCCCCCCCTGGC
GT--TTAAGAGATTTTTTT-GCGCGGCAAACCCCCCTACCCCCCT--ACG
CCGGACGAATCTTACTATTTC-TGTCAAACCCCAAAAGC-AGAGGAAGCC
CGACCAGCGTGTTTCAACGAATT-TTATTATGTGTTG---TCTATTATAA
TATAGC-AAAA--CATGATATTATATA-
>Sprattus_antipodum_GB
ATCCTTCCTTTAATAGCCCAACAAAACCACCCCCGGGCCATAGAAGCTAC
AACTAAATATTTCCTTATTCAAGCCACAGCTGCAGCCATGATTTTGTTCG
CCAGCACCTCCAGTGCGTGAGCCTCTGGACAATGGGATATCAGTTACCCC
GCCCACCCGGTGACCGCC-ACAATTACCATGGGGGCCCTGGCCATAAAAA
TTGGGTTAGCCCCCATGCACTTCTGGCTCCCAGAGGTCCTTCAGGGAGTG
TCCCTTAACACCGGCCTTCTTCTCTCCACCTGACAAAAGCTGGCCCCCTT
TGGG--CTGATCATCCAGGTGGCCGACTACGCACACCC-CTACATGCTGA
CGGCCTTGGCTCTATGCTCCACCCTTGTGGGCGGATGAGGAGGGCTTAAT
CAGACACAACTACGCAAGATTCTAGCATACTCATCCATCGCCCACTTGGG
GTGAATAATCCTGGTTGCCCAAATAGCGCACCAACTGACCCTAATTGCCC
TGGCTACATATATTGTTATGACGGCAGCGGCTTTCCTTACCCTTAATAGC
ATGAACGCCACCAAGACTGTTACGCTAGCCTCCTCTTGAACCAAAGCCCC
AGCCCTGGCGGCAATGGCTTGCCTGATTCTTCTCTCCCTGGGGGGCCTCC
CACCACTAACTGGCTTCATACCCAAGTGACTAATTCTCCAGGAGGTAACT
AGCCAAGGGTTTATTCCCACAGCAACCATCATGGCCCTCTCCGCATTATT
GAGCCTCTACTTCTACCTCCGACTTACCTACGCTATATCCCTCACCCTCT
TTCCCCACACCTTTAACTCGGTCACCCCCTGAGCTAAGCCAGCCTGGAGC
TCTTCTTGGAGATGACCAGATCTACAATGTTATCGTTACTGCACATGCCT
TCGTAATAATTTTCTTTATAGTAATACCGATTCTAATTGGGGGATTCGGA
AACTGACTAATCCCTCTAATGATCGGGGCACCAGACATGGCATTCCCCCG
AATGAATAACATGAGCTTCTGACTCCTGCCTCCCTCATTTCTTCTCCTCT
TATCATCCTCTGGAGTTGAAGCGGGGGCAGGAACCGGGTGAACAGTGTAT
CCCCCTCTGTCTGGTAATCTAGCGCACGCCGGGGCATCAGTTGATCTAAC
TATTTTCTCGCTTCATCTAGCAGGTATCTCATCTATTCTGGGGGCCATTA
ATTTCATTACCACGATTATTAATATGAAGCCACCAGCAATTTCACAGTAC
CAAACCCCCCTGTTTGTATGGTCTGTACTTGTAACAGCTGTTCTACTTCT
TCTGTCGCTTCCGGTCCTAGCTGCTGGTATTACAATACTTCTCACAGATC
GAAATCTAAACACCACCTTTTTCGACCCCGCGGGAGGGGGAGACCCGATT
CTATATCAACATCTA-TGAGCCTAATCATGGTAATTTTGGCAATCACGCT
TATC-CTATCCATCATCCTAGTGATCGTGTCATTTTGACTCCCTCAAATG
GCACCAGACGCAGAGAAACTATCCCCATACGAATGCGGGTTTGACCCCCG
AGGTTCAGCCCGAATGCCCTTCTCCCTGCGGTTTTTCCTTGTAGCAATCT
TGTTCCTGCTGTTTGACCTGGAAATTGCTCTGCTTCTCCCCCTCCCGTGA
GCTTACCAGCTGGACGTCCCCACCACAACTGTTATATGAGCCGGCGCCGT
GCTAGCCCTCCTGACACTTGGGCTAGTTTATGAATGACTCCAAGGAGGCC
TTGAATGGGCCGAAT-CATCATTCTTTTTTATCTGCATCTATGCACACAT
TGCCCGGGGCCTGTACTACGGATCGTACCTTTACAAGGAAACGTGAACTA
TTGGGGTAGTCCTTCTACTTCTGGTTATGGTCACGGCTTTCGTAGGATAT
GTCCTACCCTGAGGACAAATGTCGTTCTGGGGGGCCACTGTCATTACTAA
TCTTATATCAGCCGTTCCTTATGTGGGGAGCGAGCTAGTTCAATGAATTT
GGGGGGGATTTTCTGTAGATAATGCTACTTTGACCCGATTCTTCGCATTC
CACTTCCTATTCCCATTTGTAATCGCTGGTGCTACTGTCCTACACCTTCT
CTTCCTACACGAGACTGGATCCAACAACCCAGCCGGCCTTAATTCAGACT
CTGATAAGATTTCGTTCCATCCGTACTTTATATATAT-CTATGCATTATC
ATACAT------------------ATATATATGG---TGTAGGTACATA-
TATGTATTATCATACATACA--TATTATGTAGGTACATA-TATGTATTAT
CATACATA----TATGATTTATATACAT-GTATGTATAATCACCATACGA
TTATATT-------------------------------------------
---------------------------------AACCTAACAGGTAAT--
TACCTAGAATAAGAAATACATGGG-CA-CTAATATAAGACTCAGCCCAGT
TAATGAAGGTCAACCGGTAAATAG--------CGTAATCCCC--ATAACT
TCATTAAACCATTTCCTATGCGTTACCCAA-CAAAAATCGGCC-CTCACA
TATTTAATGTAGTAAGAAACCACCAACCAGCTTGAGTAATTGAATATCAT
GCATGATAAGGGTCAGGGACAAAAATC-GTGGGGGTTTCACAGAATGAAC
TATTACTGGCATCTGG--TTCCTATTTCAGGG-CCATA-CGTTCCTTCTC
CCTCACCTGGTGAACTATACCTGACATAAGTTAATGGTGGAGTACTAACG
ACTCGTTACCCACCAAGCCTGGCGTTCACTT--ATATGCATTTGGTATTT
TTTTTTTGGGATCACTTTCACTTTGCATTTGACGA-TTCCTTCCTAATGT
TAACTGATAAGGTTGAACA-TTTCCTTGCTTGGACTTATCCCCGTTCCAA
TACTTCATCAACATTGACAGAAGACTTGCATAAACT-TATCTAGTGCATA
ACGTATCGTTCTCTACTCCACACACCCCTGTTACAGTGTCCCCCCCTGGC
GT--TTAAGAGATTTTTTTCGCGCGGCAAACCCCCCTACCCCCCT--ACG
CCGGACGAATCTTACTATTTC-TGTCAAACCCCAAAAGC-AGAGGAAGCT
CGACCAGCGTGTTTCAACGAATT-TTATTATGTGTTG---TCTATTATAG
TATAGC-AAAA--CATGATATTATATA-
>Sprattus_muelleri_GB
ATCCTTCCTTTAATAGCCCAACAAAACCACCCCCGAGCCATAGAAGCTAC
AACTAAATATTTCCTTATTCAAGCCACAGCTGCAGCCATAATTTTGTTCG
CCAGCACCTCCAGTGCGTGAGCCTCTGGACAATGGGATATCAGTTACCCC
GCCCACCCAGTGACCGCC-ACAATTACCATAGGGGCCCTGGCCATAAAAA
TTGGGTTGGCCCCCATACACTTCTGACTCCCGGAGGTCCTTCAGGGGGTG
TCCCTTAGCACCGGCCTTCTTCTCTCCACCTGACAAAAGCTGGCCCCCTT
TGCA--CTCATCATCCAGGTGGCCGACTACGCACACCC-ATACATGCTCA
CGGCCTTGGCACTATGCTCCACCCTTGTAGGCGGATGGGGGGGACTTAAT
CAGACACAACTGCGCAAGATTCTAGCATACTCGTCCATCGCCCACTTGGG
GTGAATAATCCTGGTCGCCCAAATGGCGCACCAGCTGACCCTGATTGCCC
TGGCTACATATATTGTTATGACGGCGGCAGCTTTCCTTACCCTTAATAAC
ATAAACGCCACCAAGACTGTCACGCTAGCCTCCTCTTGAACCAAATCTCC
AGCCCTGGCGGCAATGGCTTGCCTGATTCTTCTCTCCCTAGGGGGCCTCC
CGCCACTAACTGGCTTCATACCCAAGTGACTAATTCTCCAGGAGGTAACT
AGCCAGGGGTTTATTCCCACGGCAACCATCATGGCCCTCTCCGCATTATT
GAGCCTCTACTTCTACCTCCGACTTACCTACGCTATGTCCCTCACCCTCT
TTCCCCACACCTTTAACTCGGTCACCCCCTGAGCTAAGCCAGCCTGGAGC
CCTTCTTGGAGATGACCAGATCTACAATGTTATCGTTACTGCACATGCCT
TCGTAATAATTTTCTTTATAGTAATACCGATTCTAATTGGGGGATTCGGA
AACTGACTAATCCCCCTAATGATCGGGGCGCCAGACATGGCGTTCCCCCG
AATGAATAACATGAGCTTCTGACTCCTACCCCCCTCATTTCTTCTTCTCT
TATCATCCTCTGGAGTTGAAGCAGGGGCAGGAACCGGGTGAACAGTGTAT
CCCCCTCTGTCTGGTAACCTAGCGCACGCCGGGGCATCAGTTGATCTAAC
TATTTTCTCGCTTCATCTAGCAGGTATCTCATCTATTCTGGGGGCCATTA
ATTTCATTACCACAATTATTAATATGAAACCACCAGCAATTTCACAGTAC
CAAACCCCCCTGTTTGTATGGTCTGTACTTGTAACAGCTGTTCTACTTCT
TCTGTCGCTTCCGGTCCTAGCTGCTGGTATTACAATACTTCTCACAGATC
GAAATCTAAACACCACCTTTTTCGACCCCGCAGGAGGGGGAGACCCGATT
CTATATCAACATCTA-TGAGCCTAATCATGGTAATTTTGGCAATCACGCT
TATC-CTATCCATCATCCTAGTGATCGTGTCATTTTGACTCCCTCAAATG
ACACCAGACGCAGAGAAACTATCCCCATACGAATGCGGATTTGACCCCCG
GGGTTCAGCCCGAATGCCCTTCTCCCTGCGGTTTTTCCTTGTAGCAATCT
TGTTCCTGCTGTTTGACCTAGAAATTGCCCTGCTTCTCCCCCTCCCGTGA
GCTTACCAGCTGGACGTCCCCACCACAACTGTTATATGGGCCGGCGCCGT
ACTAGCCCTCCTGACACTTGGGCTAGTTTATGAATGACTCCAAGGAGGCC
TTGAATGAGCCGAAT-CATCATTCTTTTTTATCTGCATCTATGCACACAT
TGCCCGGGGCCTATACTACGGATCGTACCTTTACAAGGAAACGTGAACTA
TTGGGGTAGTCCTTCTGCTTCTGGTTATGGTCACGGCTTTTGTAGGATAT
GTCCTACCCTGAGGACAAATGTCGTTCTGAGGAGCCACTGTCATTACTAA
TCTTATATCAGCCATTCCTTATGTGGGAAGCGAGCTAGTTCAATGAATTT
GAGGGGGATTTTCTGTAGATAATGCTACTTTGACCCGATTCTTCGCATTC
CACTTCCTATTCCCATTTGTAATCGCTGGTGCTACTGTCCTACACCTTCT
CTTCCTACACGAGACTGGATCCAACAACCCAGCCGGCCTTAATTCAGACT
CTGACAAGATTTCGTTCCATCCGTACTTTGTATATAT-CTATGCATTATC
ATACAT------------------ATATATATGG---TGTAGGTACATA-
TATGTATTATCATACATACA--TATTATGTAGGTACATA-TATGTATTAT
CATACATA----TATGGTTTATATACAT-GTATGTATAATCACCATACGA
TTATATT-------------------------------------------
---------------------------------AACCTAACAGGTAAT--
TACCTAGAATAAGAAGTACATGGG-CA-CTAATATAAGACTCAGCCCAGT
TAATGAAGGTCAACCGGTAAATAG--------CGTAATCCCC--ATAACT
CCATTAAACCATTTCCTATGCGTTACCCAA-CAAAAATCGGCC-CTCACA
TATTTAATGTAGTAAGAAACCACCAACCAGCTTGAGTAATTGAATATCAT
GCATGATAAGGGTCAGGGACAAAAATC-GTGGGGGTTTCACAGAGTGAAC
TATTACTGGCATCTGG--TTCCTATTTCAGGG-CCATA-CGTTCCTTCTC
CCTCACCTGGTGAACTATACCTGACATAAGTTAATGGTGGAGTACTAACG
ACTCGTTACCCACCAAGCCTGGCGTTCACTT--ATATGCATTTGGTATTT
TTTTTTTGGGATCACTTTCACTTTGCATTTGACGA-TTCCTTCCTAATGT
TAACTGATAAGGTTGAACA-TTTCCTTGCTTGGACTTATCCTCGTTCCAA
TACTTCATCAACATTGACAGAAGACTTGCATAAACT-TATCTAGTGCATA
ACGTATCGTCCTCTACTCCACACACCCCTGTTACAGTGTCCCCCCCTGGC
GT--TTAAGAGATTTTTTTCGCGCGGCAAACCCCCCTACCCCCCT--ACG
CCGGACGAATCTTACTATTTC-TGTCAAACCCCAAAAGC-AGAGGAAGCT
CGACCAGCGTGTTTCAACGAATT-TTATTATGTGTTG---TCTATTATAG
TATAGC-AAAA--CATGATATTATATA-
>Sprattus_sprattus_GB
ATCCTCCCTTTGATAGCGCAACAGAATCACCCCCGAGCTATAGAAGCCAC
CACCAAATATTTCCTTATTCAGGCCACAGCAGCAGCTATAATTCTGTTTG
CTAGCACCACCAATGCATGGGCCTCTGGGCAATGGGATATTACCTACCCT
TCTCACCCAGTGACTGCC-ACCATTACTATAGCAGCCCTGGCGATAAAGA
TTGGGCTGGCCCCTACCCACTTCTGACTTCCAGAGGTCCTTCAGGGAGTC
TCCCTTACCACCGGGTTAGTTTTATCCACCTGACAGAAACTTGCCCCTTT
CGCA--CTTATTCTTCAGGTGGCGAACTACACCCACCC-CTACATGCTTA
CGGCCCTGGCCCTCTGCTCCACTCTTGTAGGAGGCTGAGGAGGACTTAAT
CAAACACAGTTGCGCAAAATCTTAGCATACTCATCCATCGCACACTTGGG
GTGGATGATCTTAGTCGCTCAGATAGCACCCCAACTAACCCTGATTGCTT
TAATTACCTATATTGTTATAACAACAGCGGCTTTCCTTACGCTCAGCAAC
ATGGACGCTACTAAAACTGTCACTCTGGCCTCTTCTTGAACTAAGTCCCC
CACTCTGACGGCCATGGCCTGCTTGGTCCTTCTCTCCCTCGGTGGTCTCC
CTCCGCTGACGGGTTTCTTGCCTAAGTGACTCATTCTTCAAGAGGTAACC
AATCAAGGGTTTATCCCAACGGCAACTGTCATGGCCCTCTCTGCACTACT
GAGCCTATACTTCTACCTGCGACTTACATATGCTATATCCCTTACCCTCT
TTCCCCACACTTTTAACTCGGTCACCCCCTGAACTCAGCCAGCCTGGGGC
CCTCCTTGGAGATGACCAGATCTATAATGTTATCGTTACTGCACATGCCT
TCGTAATAATTTTCTTTATAGTAATGCCGATTCTAATTGGGGGGTTTGGA
AACTGACTAGTTCCCCTCATGGTCGGAGCACCAGATATGGCATTCCCTCG
AATAAACAATATGAGCTTCTGACTACTCCCTCCCTCATTCCTCCTACTCT
TAGCCTCCTCTGGGGTTGAAGCCGGAGCAGGGACTGGATGAACAGTATAT
CCCCCTCTGTCCGGTAACCTGGCCCACGCGGGGGCATCGGTTGATCTAAC
TATTTTTTCACTCCATCTAGCAGGTATTTCCTCTATTCTGGGTGCCATTA
ATTTCATTACTACAATTATTAATATGAAGCCGCCCTCAATTTCACAATAC
CAAACACCCCTGTTTGTCTGATCCGTACTTGTAACAGCTGTTCTACTTCT
ACTATCACTACCTGTACTAGCTGCCGGGATTACAATGCTTCTTACAGATC
GAAATCTAAACACCACCTTCTTCGACCCAGCAGGAGGGGGAGACCCAATT
CTCTACCAACACCTA-TGAGCCTAATCATGACAGTTTTGGCAATTACACT
TACC-CTCTCCCTTATCTTAGTGATTGTGTCATTTTGACTCCCTCAGATA
ACCCCGGATGCAGAGAAACTATCCCCCTACGAATGCGGCTTTGACCCCCG
AGGGTCTGCTCGTATGCCCTTCTCCTTGCGATTCTTCCTAGTAGCAATTT
TATTTCTGTTATTTGACCTAGAAATTGCCTTACTACTACCCCTCCCATGA
GCCTACCAACTAGACAACCCCGTGATGACCGTCGTGTGAGCCGGCGCTGT
ACTCGCACTTCTTACTCTAGGCCTAGTTTATGAATGACTTCAAGGAGGCC
TTGAATGAGCCGAAT-CATCATTCTTCTTCATCTGCATTTACGCACACAT
CGCCCGGGGACTCTACTACGGGTCATACCTTTATAAAGAAACATGGACTA
TTGGTGTAGTCCTTCTCCTCCTAGTCATGATGACAGCCTTCGTAGGATAC
GTCCTTCCCTGAGGGCAGATGTCATTCTGGGGGGCCACTGTCATTACTAA
CCTTATATCAGCAGTCCCCTATGTGGGTAACGCGTTGGTTCAGTGGATTT
GAGGAGGGTTCTCTGTAGATAATGCCACTTTAACCCGGTTCTTTGCCTTC
CACTTCCTGTTCCCATTTGTGATTGCAGGGGCTACTATTCTGCACCTTCT
ATTCCTCCACGAGACCGGGTCAAATAACCCAGCAGGACTCAACTCCGACT
CCGACAAGATCTCATTCCACCCCTACTATGTATAGTG-TTGCACG-TATA
GCAC---------------------TAGACAT-----CGTAA-TATATC-
TATGCATTATCATACATACA--TATGATATA-GTACATA-TATGCATTAT
TATACATATACCTATGGTATTAATACAT-ATATGTATAATCACCATACAT
TTATATT-------------------------------------------
---------------------------------ACCCAATCAGGAAAT--
TATTTAAATGAAGA-ATACATCGA-CA-TAGTGATAAATCCGATCCCACT
--GTCAAGAGCACCTGATAAATAG--------AATAATCCCC--ATAACT
TCATTTAACCAGTTTCTATGCATAACCCCA-CCCTGATCGGTCGCTCAAA
TTATTAATTCAGTAAGAACCGACCAACTTACCTCATATAAGGCATATCAT
GAATGATAAGGGTCAGGGACAAAAATC-GTGGGGGTTACACAAATTGAAC
TATTACTGGCATCTGG--TTCCTATTTCAGGG-CCATA-CTGTCCTTTTC
CCTCCCTTGGTGCACTATATCTGACATAAGTTAATGGTAGAGTACTAATG
GTTCTTTACCCACCATGCCGGGCGTTCACTT--AAATGCATCTGGTAATT
TTTTTCTGGGGTCACTTTCACTTTGCATTTGACGA-GTCCTTCCTAATAT
TAGCTGACAAGGTTGTTCA-TTTTCTTGCTTAAACGTATAATAGCTTCAG
TACTTCATCAACATTGATAGAAGAGTTGCATAAATTGT-TTTAGTGCATA
AAGTATAGACCTTAACTCCAAATACCCCTATTATAGTGCCCCCTCCTGGT
GT---TTAAGAGATTTTTTTGCGCGGCAAACCCCCCTACCCCCCT--ACG
CTGGTCGAATCTTATTATTTC-TGTCAAACCCCTAAAGC-AGAAAAGGCT
CGACTAGCGT-ATTCAACGAGTT-TCGGTGTGTGTTG---TGTA-TACAG
TGTCACAAAAA--AGCGTTATTATATA-
>Strangomera_bentincki
--------------------------------------------------
--------------------------------------------------
--------------------------------------------------
--------------------------------------------------
--------------------------------------------------
--------------------------------------------------
--------------------------------------------------
--------------------------------------------------
--------------------------------------------------
--------------------------------------------------
--------------------------------------------------
--------------------------------------------------
--------------------------------------------------
--------------------------------------------------
--------------------------------------------------
--------------------------------------------------
-------------------------------AGCTTAGCCAGCCTGGAGC
CCTCCTTGGAGATGACCAGATCTACAATGTTATCGTTACTGCGCATGCCT
TCGTAATAATTTTCTTTATAGTAATACCCATTCTAATTGGGGGATTCGGA
AACTGGTTAGTCCCTCTAATGATCGGGGCGCCAGACATGGCATTCCCACG
AATGAACAATATGAGCTTCTGACTCCTACCTCCCTCATTCCTTCTTCTCT
TGTCATCCTCTGGAGTTGAGGCGGGAGCAGGGACCGGGTGAACAGTATAC
CCACCCCTATCTGGTAACCTAGCGCACGCCGGGGCATCAGTTGATCTAAC
TATTTTCTCACTCCACCTGGCAGGTATTTCATCTATTCTAGGGGCTATTA
ATTTCATCACCACAATCATCAATATGAAACCGCCAGCAATTTCACAGTAT
CAGACTCCCCTATTTGTGTGGTCTGTACTAGTAACAGCTGTCCTGCTTCT
CCTATCGCTCCCAGTTCTAGCTGCCGGTATTACAATACTTCTCACAGATC
GAAATCTAAACACCACCTTCTTTGACCCCGCAGGAGGGGGAGACCCGATT
CTGTATCAACACCTA-----------------------------------
--------------------------------------------------
--------------------------------------------------
--------------------------------------------------
--------------------------------------------------
--------------------------------------------------
--------------------------------------------------
--------------------------------------------------
---------ACTGTACTACGGATCATACCTATACAAAGAGACATGAACCA
TTGGAGTAGTCCTTCTACTTCTGGTCATGGTTACAGCTTTCGTAGGATAC
GTTCTACCCTGA--------------------------------------
--------------------------------------------------
--------------------------------------------------
--------------------------------------------------
--------------------------------------------------
---------------------------TTATACATAT-CTATGCATTATC
ATACAT------------------ATATATATGG---TGTAGGTACATA-
TATGTATTATTATACATACA--TATTATGCAGGTACATA-TATGTATTAT
TATACATA----TATGGTGTATATACAT-GTATGTATAATCACCATACGA
TTATATT-------------------------------------------
---------------------------------AACCTACCAGGTAAT--
TAACTAAGATAAGAAATACATGGG-CA-CCAATATAAGACTCAGCCCAGT
TAATGAAGGTCACCCGGTAAATAG--------CATAATCCCC--ATAACT
CCATGAAACCATTTCCTATGCGTTACCCAA-CAAAAATCGGCC-CTCACA
TATTTAATGTAGTAAGAAACCACCAACCAGCTTGAGTAATTGAATATCAT
GCATGATAAGGGTCAGGGACAAAAATC-GTGGGGGTTTCACAGAATGAAC
TATTACTGGCATCTGG--TTCCTATTTCAGGG-CCATA-CGTTCCTTCTC
CCTCACCTGGTGAACTATACCTGACATAAGTTAATGGTGGAGTCCTAACG
ACTCG---------------------------------------------
--------------------------------------------------
--------------------------------------------------
--------------------------------------------------
--------------------------------------------------
--------------------------------------------------
--------------------------------------------------
--------------------------------------------------
----------------------------
>Ramnogaster_melanostoma_GB
--------------------------------------------------
--------------------------------------------------
--------------------------------------------------
--------------------------------------------------
--------------------------------------------------
--------------------------------------------------
--------------------------------------------------
--------------------------------------------------
--------------------------------------------------
--------------------------------------------------
--------------------------------------------------
--------------------------------------------------
--------------------------------------------------
--------------------------------------------------
--------------------------------------------------
--------------------------------------------------
-------------------------------AACTTAGCCAACCTGGAGC
CCTCCTTGGAGATGACCAGATCTATAATGTTATCGTTACTGCACATGCCT
TCGTAATAATTTTCTTTATAGTAATACCAATTCTGATTGGGGGATTCGGA
AACTGACTAGTCCCTCTAATAATCGGGGCGCCAGACATGGCATTTCCCCG
AATGAACAACATGAGCTTCTGACTCCTGCCCCCTTCATTCCTTCTTCTCT
TATCATCCTCTGGGGTCGAGGCAGGGGCAGGGACTGGATGAACAGTCTAC
CCGCCCCTATCCGGCAACCTAGCGCACGCTGGAGCATCAGTTGATCTAAC
TATTTTTTCACTTCACCTAGCAGGTATTTCATCTATTCTAGGGGCTATTA
ATTTCATCACCACAATCATTAATATGAAACCACCAGCAATTTCACAATAT
CAAACCCCACTATTTGTGTGATCTGTACTTGTAACAGCTGTCCTACTTCT
CCTCTCGCTTCCGGTATTAGCTGCTGGTATTACAATACTTCTTACAGATC
GAAATTTAAATACCACTTTCTTTGACCCCGCAGGAGGGGGAGACCCAATT
CTGTATCAGCATCTA-----------------------------------
--------------------------------------------------
--------------------------------------------------
--------------------------------------------------
--------------------------------------------------
--------------------------------------------------
--------------------------------------------------
----------------CATCATTCTTTTTTATCTGCATCTACGCACACAT
TGCCCGAGGACTATACTACGGATCATACTTGTATAAAGAAACATGAACTA
TTGGGGTAGTCCTTCTACTTCTAGTAATAGTTACAGCTTTGGTGGGATAT
GTTCTGCCCTGAGGACAAATGTCATTTTGAGGGGCTACTGTCATTACTAA
CCTTATATCCGCCGTCCCCTATGTAGGAAACACCTTAGTTCAATGAATTT
GAGGGGGGTTTTCTGTAGATAATGCTACTTTGACCCGATTCTTTGCCTTC
CATTTCCTTTTCCCATTTGTAATTGCTGGTGCTACCATCCTACACCTCCT
CTTTTTACACGAAACAGGATCTAATAACCCAGCCGGCCTAAACTCTGATG
CCGACAAGATCTCTTTCCANCCCTACT-----------------------
--------------------------------------------------
--------------------------------------------------
--------------------------------------------------
--------------------------------------------------
--------------------------------------------------
--------------------------------------------------
--------------------------------------------------
--------------------------------------------------
--------------------------------------------------
--------------------------------------------------
--------------------------------------------------
--------------------------------------------------
--------------------------------------------------
--------------------------------------------------
--------------------------------------------------
--------------------------------------------------
--------------------------------------------------
--------------------------------------------------
--------------------------------------------------
--------------------------------------------------
----------------------------
